# Supplementary material for: Durvalumab and guadecitabine in advanced clear cell renal cell carcinoma: results from the phase Ib/II study BTCRC-GU16-043
Source: Nat Commun. 2024 Feb 1;15:972. doi: 10.1038/s41467-024-45216-z (PMC10834488; doi:10.1038/s41467-024-45216-z)
Supplement: Supplementary file 4 — Source Data [file 41467_2024_45216_MOESM4_ESM.xlsx]

## Sheet: Fig 1
Figure 1A											Figure 1B				Figure 1C
		Date			Months		OST status	PFS status	BRCRESP		Cohort	PFS (months)	PFS status		Cohort	OST (months)	OST status
SEQUENCE_NO	Cohort	Treatment period	OST	off study	PFS	OST
B043-1001	1	Jan 2018-Feb 2018	2019-12-16	2020-01-18	1.61	22.77	0	1	PD		1	1.61	1		1	22.77	0
B043-1002	1	Feb 2018-Apr 2019	2019-10-24	2020-01-25	14.59	20.57	0	0	SD		1	14.59	0		1	20.57	0
B043-1003	1	Feb 2018-Apr 2019	2020-01-24	2020-01-24	20.93	23.36	0	0	PR		1	20.93	0		1	23.36	0
B043-1004	1	Feb 2018-Jan 2020	2020-02-24	2020-04-30	23.69	23.92	0	0	SD		1	23.69	0		1	23.92	0
B043-1005	1	Mar 2018-Jun 2019	2020-01-02	2020-02-28	17.05	21.95	0	0	PR		1	17.05	0		1	21.95	0
B043-1006	1	Apr 2018-Mar 2019	2021-04-09		30.59	36.24	0	0	SD		1	30.59	0		1	36.24	0
B043-1007	1	Apr 2018-Aug 2018	2020-03-10	2020-04-30	3.52	22.34	0	0	SD		1	3.52	0		1	22.34	0
B043-1008	1	Apr 2018-Feb 2020	2020-06-01	2020-05-10	21.91	25.07	0	0	SD		1	21.91	0		1	25.07	0
B043-1009	1	Jun 2018-May 2019	2020-06-20	2020-06-20	24.54	24.54	1	1	PR		1	24.54	1		1	24.54	1
B043-1010	1	Jun 2018-May 2019	2021-03-23		3.45	33.15	0	1	PR		1	3.45	1		1	33.15	0
B043-1011	1	Jul 2018-Oct 2018	2021-03-19		3.45	31.87	0	1	SD		1	3.45	1		1	31.87	0
B043-1012	1	Aug 2018-Sep 2019	2021-04-14		24.97	31.8	0	0	PR		1	24.97	0		1	31.8	0
B043-1014	1	Sep 2019-Nov 2019	2020-08-26	2020-09-07	14.26	23.52	0	1	PR		1	14.26	1		1	23.52	0
B043-1015	1	Sep 2018-Feb 2021	2021-03-08	2021-03-09	29.21	29.67	0	0	SD		1	29.21	0		1	29.67	0
B043-1016	1	Sep 2018-Jan 2019	2021-01-28	2021-01-28	4.5	28.39	0	1	SD		1	4.5	1		1	28.39	0
B043-1017	1	Oct 2018-Nov 2020	2020-12-07	2020-11-23	25.53	26.22	0	1	SD		1	25.53	1		1	26.22	0
B043-1018	1	Oct 2018-Jul 2019	2020-08-03	2020-10-03	21.06	21.85	0	0	SD		1	21.06	0		1	21.85	0
B043-1019	1	Oct 2018-Sep 2019	2021-02-03		15.64	27.66	0	0	SD		1	15.64	0		1	27.66	0
B043-1020	1	Oct 2018-Jun 2019	2020-10-08	2020-10-18	3.68	23.56	0	1	SD		1	3.68	1		1	23.56	0
B043-1021	1	Oct 2018-Feb 2020	2020-09-10	2020-10-19	9.13	22.64	0	0	SD		1	9.13	0		1	22.64	0
B043-1022	1	Oct 2018-Mar 2020	2020-10-26	2020-10-26	23.92	23.92	0	0	PR		1	23.92	0		1	23.92	0
B043-1023	1	Nov 2018-Jul 2020	2021-02-01		17.05	26.68	0	1	SD		1	17.05	1		1	26.68	0
B043-1025	1	Jan 2019-Feb 2019	2019-11-21	2019-11-21	2.07	10.45	1	1	PD		1	2.07	1		1	10.45	1
B043-1026	1	Jan 2019-Apr 2020	2020-12-16	2020-12-17	10.81	23.29	0	1	SD		1	10.81	1		1	23.29	0
B043-1027	1	Jan 2019-Feb 2021	2021-03-08		24.02	25.99	0	0	SD		1	24.02	0		1	25.99	0
B043-1028	1	Jan 2019-Jan 2021	2021-02-15	2021-01-14	24.25	25.3	0	1	SD		1	24.25	1		1	25.3	0
B043-1031	1	Jan 2019-Aug 2020	2021-02-25		18.43	25.17	0	1	SD		1	18.43	1		1	25.17	0
B043-1036	1	Mar 2019	2020-08-30	2020-08-30	0.92	17.68	1	1	PD		1	0.92	1		1	17.68	1
B043-1037	1	Mar 2019-Aug 2019	2021-03-08	2021-03-08	23.69	23.69	1	1	SD		1	23.69	1		1	23.69	1
B043-1038	1	Apr 2019-Mar 2020	2021-03-11	2021-03-12	9.66	23.1	0	1	PR		1	9.66	1		1	23.1	0
B043-1039	1	Apr 2019-May 2019	2020-03-07	2020-03-07	1.61	10.74	1	1	PD		1	1.61	1		1	10.74	1
B043-1041	1	May 2019-Jun 2019	2020-01-29	2020-01-29	1.74	8.8	1	1	PD		1	1.74	1		1	8.8	1
B043-1042	1	May 2019-Jun 2019	2021-04-21		1.61	23.06	0	1	PD		1	1.61	1		1	23.06	0
B043-1043	1	May 2019-Oct 2019	2021-01-14		5.03	19.61	0	1	SD		1	5.03	1		1	19.61	0
B043-1044	1	Jul 2019-Feb 2020	2021-03-18		7.13	20.57	0	1	PR		1	7.13	1		1	20.57	0
B043-1045	1	Aug 2019-Sep 2019	2021-01-25		1.61	17.68	0	1	PD		1	1.61	1		1	17.68	0
B043-1046	1	Jul 2019-Sep 2019	2021-04-07			20.3	0				1				1	20.3	0
B043-1047	1	Aug 2019-Nov 2019	2021-04-13		3.68	19.81	0	1	SD		1	3.68	1		1	19.81	0
B043-1048	1	Sep 2019-Dec 2019	2021-03-31		3.88	18.89	0	1	SD		1	3.88	1		1	18.89	0
B043-1049	1	Sep 2019-Mar 2020	2021-02-03		7.82	16.39	0	0	SD		1	7.82	0		1	16.39	0
B043-1051	1	Nov 2019-Sep 2020	2021-03-22		10.91	15.87	0	0	SD		1	10.91	0		1	15.87	0
B043-1052	1	Jan 2020-Dec 2020	2021-01-29		11.24	12.75	0	0			1	11.24	0		1	12.75	0
B043-1013	2	Sep 2018-Feb 2020	2020-06-22	2020-08-30	21.49	21.59	0	0	PR		2	21.49	0		2	21.59	0
B043-1024	2	Nov 2018-Aug 2019	2021-03-08		9.07	27.6	0	1	PR		2	9.07	1		2	27.6	0
B043-1029	2	Jan 2019-Apr 2019	2020-05-29	2021-01-02	3.91	16.46	0	1	SD		2	3.91	1		2	16.46	0
B043-1030	2	Jan 2019-Dec 2019	2021-01-14		10.45	24.25	0	1	SD		2	10.45	1		2	24.25	0
B043-1032	2	Jan 2019-Mar 2019	2019-04-29	2019-04-29	3.09	3.09	1	1			2	3.09	1		2	3.09	1
B043-1033	2	Feb 2019-May 2019	2019-10-10	2019-10-10	3.45	8.08	1	1	SD		2	3.45	1		2	8.08	1
B043-1034	2	Feb 2019-Sep 2019	2019-09-20	2019-10-02	5.52	7.03	0	0	SD		2	5.52	0		2	7.03	0
B043-1035	2	Mar 2019-Jun 2019	2020-09-29	2020-09-29	1.68	18.66	1	1	PD		2	1.68	1		2	18.66	1
B043-1040	2	Apr 2019-Dec 2019	2021-04-05	2021-04-05	7.36	23.69	0	1	SD		2	7.36	1		2	23.69	0
B043-1050	2	Oct 2019	2019-12-27	2019-12-27	0.92	2.2	1	1	PD		2	0.92	1		2	2.2	1
B043-1053	2	Feb 2020-May 2020	2021-03-18		3.81	13.21	0	1			2	3.81	1		2	13.21	0
B043-1054	2	May 2020-Dec 2020	2021-01-25		7.2	8.51	0	0			2	7.2	0		2	8.51	0
B043-1055	2	Jun 2020-Jan 2021	2021-03-08		7.95	9.2	0	1			2	7.95	1		2	9.2	0
B043-1056	2	Sep 2020-Nov 2020	2021-04-03		1.94	6.37	0	1			2	1.94	1		2	6.37	0
B043-1057	2	Sep 2020-Nov 2020	2021-03-25		1.84	5.85	0	1			2	1.84	1		2	5.85	0

## Sheet: Fig 2
Figure 2A			Figure 2C			Figure 2E			Figure 2F			Figure 2G			Figure 2H			Figure 2J			Figure 2L
MDSC			IFNγ (CD8)			TNFα (CD8)			TNFα (CD4)			TNFα (ILC)			IL-17 (CD8)			RORyt (CD8)			Foxp3 (CD4)
PD	1		PD	0.4		PD	0.2		PD	0.7		PD	1.4		PD	0.4		PD	4		PD	6.6
PD	1		PD	6.2		PD	5.6		PD	7.3		PD	1.1		PD	0.1		PD	9		PD	7
PD	15		PD	23		PD	51		PD	58		PD	15		PD	0.2		PD	10		PD	10
PD	11		PD	3.3		PD	2.5		PD	4.7		PD	1.3		PD	0.4		PD	11		PD	10
PD	22		PD	8		PD	7.5		PD	23		PD	3		PD	0.1		PD	7		PD	10
PD	6		PD	34		PD	26		PD			PD			PD	0.1		PD	0.1		PD
PD	13		PD	88		PD	60		PD	34		PD	46		PD	0.1		PD			PD
PD	6		PD	27		PD	21		PD	25		PD	10		PD	0.1		PD	5		PD	9.6
PD	21		PD			PD			PD			PD			PD			PD	14		PD	9
SD	2		SD	23		SD	28		SD	33		SD	6		SD	1.1		SD	5.7		SD	8.22
SD	12		SD	35		SD	63		SD	38		SD	20		SD	0.8		SD	14		SD	7.3
SD	2		SD	52		SD	51		SD	50		SD	18		SD	1		SD	10		SD	12
SD	0		SD	25		SD	34		SD	34		SD	25		SD	0.2		SD	14		SD	6
SD	1		SD	30		SD	33		SD	31		SD	10		SD	1.2		SD	31		SD	3.4
SD	10		SD	54		SD	50		SD	46		SD	18		SD	1.1		SD	8.2		SD	8
SD	5		SD	50		SD	1.5		SD	2.7		SD	0.7		SD	0.2		SD	14		SD	7
SD	1		SD	56		SD	7		SD	11		SD	4		SD	1.3		SD	8.2		SD	4.8
SD	1		SD	41		SD	9		SD	14		SD	2		SD	0.6		SD	23		SD	7
SD	2		SD	55		SD	62		SD	43		SD	47		SD	0.2		SD	4.2		SD	6.2
SD	1		SD	2		SD	7.2		SD	16		SD	6.8		SD	0.8		SD	20		SD	8.2
SD	1		SD	87		SD	91		SD	79		SD	66		SD	0		SD	27		SD	6.4
SD	0		SD	2.7		SD	12		SD	14		SD	58		SD	0.2		SD	18		SD	13
SD	1		SD	16		SD	24		SD	39		SD	7.5		SD	0.3		SD	0.2		SD	8.6
SD	1		SD	7		SD	7.7		SD	9.6		SD	2.3		SD	0.8		SD	18		SD	6.5
SD	23		SD	3.4		SD	2.8		SD	7		SD	0.8		SD	1		SD	6.3		SD	8.1
SD	2		SD	7.7		SD	6		SD	13		SD	2.4		SD	0.5		SD	25		SD	8
SD	7		SD	5		SD	5.1		SD	9		SD	2		SD	0.4		SD	6		SD	0.8
SD	0		SD	5.3		SD	4.1		SD	4.5		SD	1		SD	0.3		SD	7.8		SD	6.9
SD	13		SD	49		SD	73		SD	70		SD	18		SD	0.5		SD	28		SD	10
SD	1		SD	5.7		SD	17		SD	17		SD	0.6		SD	0.1		SD	0		SD	6.1
SD			SD			SD			SD			SD			SD			SD			SD
SD	6		SD	7.4		SD	11		SD	8.1		SD	1.9		SD	0.4		SD	41		SD	7.4
SD	7		SD	46		SD	12		SD	19		SD	2.7		SD	0		SD	22		SD	6.7
SD	5		SD	26		SD	27		SD	44		SD	15		SD	0.3		SD	16		SD	12
SD	10		SD	35		SD	42		SD	50		SD	24		SD	0.1		SD	1.6		SD	3
SD	2		SD	4.3		SD	0.6		SD	0.4		SD	0.8		SD	0.7		SD			SD
SD	2		SD	46		SD	51		SD	52		SD	48		SD	0.6		SD	0.6		SD	9.2
PR	8		PR	42		PR	27		PR	39		PR	31		PR	1		PR	13		PR	11
PR	3		PR			PR			PR			PR			PR			PR	24		PR
PR	5		PR	44		PR	45		PR	45		PR	16		PR	2.1		PR	6		PR	6
PR	0		PR	72		PR	71		PR	48		PR	34		PR	0.4		PR	6.1		PR	5.7
PR	1		PR	22		PR	36		PR	49		PR	22		PR	4		PR	21		PR	8.5
PR	1		PR	27		PR	64		PR	63		PR	23		PR	2.1		PR	10		PR	5
PR	3		PR	75		PR	81		PR	70		PR	62		PR	1.1		PR	12		PR	9
PR	2		PR	75		PR	58		PR	63		PR	26		PR	0.3		PR	34		PR	5.2
PR	1		PR			PR			PR			PR			PR			PR	15		PR	2.3
PR	10		PR	90		PR	39		PR	66		PR	49		PR	4.6		PR	23		PR	2
PR	6		PR			PR			PR			PR			PR			PR	7		PR	1.8

## Sheet: Fig 3
Figure 3A			Figure 3B					Figure 3D					Figure 3F			Figure 3G			Figure 3H			Figure 3I
IL-2 (ILC)			IL-2 (CD4)					IFNy (CD8)					T-bet (CD8)			T-bet (CD4)			T-bet (ILC)			T-bet (CD8)
	C1D1			C1D1	C1D8	C2D8			C1D1	C1D8	C2D8			C1D1			C1D1			C1D1			C1D1	C1D8	C2D8
Mild	1.4		Mild	13	9	13		Mild	72	57	39		Mild	60		Mild	18		Mild	98		Mild	60	76	72
Mild	0.1		Mild	8	18	9		Mild	41	70	43		Mild	34		Mild	19		Mild	92		Mild	34	32	87
Mild	14.3		Mild	27	5	43		Mild	7.7	4	18		Mild	64		Mild	4.8		Mild	91		Mild	64	80	56
Mild	0.9		Mild	52		5		Mild	49	2	2.6		Mild	37		Mild	6		Mild	97		Mild	37	1.5	47
Mild	0.1		Mild	1.8	3.7			Mild	3.3	2.4			Mild	82		Mild	56		Mild	99		Mild	82	66
None	4		None	20	6	20		None	54	42	28		None	56		None	14		None	92		None	56	58	30
None	0.2		None	3.5	28	7		None	27	75	86		None	52		None	30		None	76		None	52	30	68
None	1.3		None	28	3.2			None	75	67			None	67		None	21		None	98		None	67	66	36
None	0.3		None	3.2	23	10		None	56	48	48		None	88		None	69		None	98		None	88	24	55
None			None		11			None		27			None	69		None	11		None	93		None	69	57
None	7.2		None	13	11	40		None	7	7.5	50		None	73		None	17		None	99		None	73	79	1.1
None	0.9		None	6	11			None	5				None	61		None	22		None	95		None	61	68	68
None	2.2		None	6.3				None	5.3				None	71		None	6.2		None	94		None	71	73
None	0.2		None	11	9			None	5.7	14			None	71		None	15		None	99.8		None	71	75
None			None			6		None			11		None			None			None			None		70	83
None	0.7		None	2.9		3		None	7.4		1.7		None	64		None	9.7		None	92		None	64	63	76
None	0.5		None	7	27	14		None	23	67	6		None	55		None	3		None	99		None	55	53	54
None	0.1		None	15	5			None	8	12			None	70		None	3		None	97		None	70	78	60
None	0.5		None	28		49		None	26		45		None	27		None	9		None	97		None	27
None	0.3		None	56	23	61		None	88	63	81		None			None			None			None		38
None	0.2		None	23				None	27				None	75		None	47		None	98		None	75	52	61
None	2.2		None	0.2	19	45		None	4.3	23	33		None			None			None			None		64	45
None	0.9		None	45	4.2	34		None	46	44	33		None	90		None	61		None	99		None	90	81	50
None			None					None					None	89		None	53		None	98		None	89	89	89
Severe	5.7		Severe	6	13	15		Severe	0.4	57	78		Severe	65		Severe	3.6		Severe	78		Severe	65	66	40
Severe	2		Severe	16	1	4.2		Severe	23	18	26		Severe	41		Severe	28		Severe	97		Severe	41	2	50
Severe	10		Severe	20	18	15		Severe	42	29	48		Severe	38		Severe	9		Severe	98		Severe	38	43	23
Severe	1.1		Severe	13		17		Severe	35		66		Severe	27		Severe	18		Severe	62		Severe	27		25
Severe			Severe			38		Severe			69		Severe	56		Severe			Severe			Severe	56		74
Severe	0.1		Severe	9	6.6			Severe	52	31	43		Severe	11		Severe	1.9		Severe	96		Severe	11	43	66
Severe	3		Severe	11	15	34		Severe	25	64	63		Severe	41		Severe	25		Severe	46		Severe	41	51	76
Severe	5		Severe	17	23	12		Severe	30	51	76		Severe	73		Severe	26		Severe	85		Severe	73	95	82
Severe	5.2		Severe	9	12	10		Severe	44		39		Severe	94		Severe	1.4		Severe	93		Severe	94	32	82
Severe	0.3		Severe	2	0.8	13		Severe	22	5	83		Severe	60		Severe	5.4		Severe	92		Severe	60	70	-
Severe	0.1		Severe	1.7	2	6		Severe	50	53	84		Severe	32		Severe	4		Severe	96		Severe	32	33	66
Severe	6		Severe	9.2	16	11		Severe	55	45	30		Severe	7.8		Severe	2.2		Severe			Severe	7.8	24	91
Severe	0.9		Severe	8	9.3			Severe	2	8.8			Severe	50		Severe	17		Severe	91		Severe	50	84
Severe	9		Severe	21				Severe	87				Severe	67		Severe	32		Severe	90		Severe	67
Severe	8		Severe	35	17			Severe	2.7	73			Severe	59		Severe	35		Severe	91		Severe	59	-
Severe	18		Severe	19	3.4	21		Severe	75	65	68		Severe			Severe			Severe	-		Severe		52	56
Severe	10		Severe	16				Severe	16				Severe	36		Severe	13		Severe	69		Severe	36	68
Severe	5.4		Severe	18	8.7	54		Severe	6.2	5.8	28		Severe	42		Severe	13		Severe	64		Severe	42	40	62
Severe	0.1		Severe	3.2	2.1	29		Severe	3.4	4.5	9		Severe	17.4		Severe	0.7		Severe	94		Severe	17.4	64	14
Severe	1.5		Severe	48	28			Severe	46	51			Severe	67		Severe	26		Severe	99		Severe	67	57
Severe	12		Severe	3	9	3.7		Severe	90	35	0.7		Severe	21		Severe	5		Severe	97		Severe	21	30	50
Severe			Severe			46		Severe	34		96		Severe	55		Severe			Severe			Severe	55		87
Severe	10		Severe	37	14			Severe	35	43			Severe	45		Severe	22		Severe	94		Severe	45	53	70
Severe			Severe		21	50		Severe		30	52		Severe	60		Severe	23		Severe	97		Severe	60	88	78

## Sheet: Fig 4
Figure 4A
Mean Meth. (%)			Mean Meth. (%)
C1D1	C2D8		C1D1	C2D8
68.83	52.44		68.83	52.44	Decrease
69.04	66.62		69.04	66.62	Decrease
69.07	62.78		69.07	62.78	Decrease
71.05	66.81		71.05	66.81	Decrease
68.23	61.67		68.23	61.67	Decrease
69.82	62.9		69.82	62.9	Decrease
71.33	56.25		71.33	56.25	Decrease
67.54	61		67.54	61	Decrease
65.53	61.89		65.53	61.89	Decrease
65.29	61.33		65.29	61.33	Decrease
71.79	52.47		71.79	52.47	Decrease
69.32	54.62		69.32	54.62	Decrease
68	65.95		68	65.95	Decrease
73.23	60.42		73.23	60.42	Decrease
73.65	52.89		73.65	52.89	Decrease
70.26	61.03		70.26	61.03	Decrease
73.87	57.37		73.87	57.37	Decrease
70.17	71.76		70.17	71.76	Increase
71.69	54.99		71.69	54.99	Decrease
72.55	66.36		72.55	66.36	Decrease
71.3	65.31		71.3	65.31	Decrease
59.65	55.89		59.65	55.89	Decrease
66.06	66.14		66.06	66.14	Increase
68.58	64.36		68.58	64.36	Decrease
70.5	71.46		70.5	71.46	Increase
Figure 4B
diff_meth_cxcl10	diff_meth_perLINE1
-12.766	-9.1067
-7.61421	-6.06525
-27.7487	-26.9118
-22.5806	-21.206
1.84049	-3.01471
-5.09554	-17.4928
3.53535	-8.53205
-19.797	-8.40112
8.60927	1.3617
-9.52381	-9.7857
-2.08333	-8.43112
-38.0368	-27.6663

## Sheet: Figure 5
Figure 5A
MIG/CXCL9		IP-10/CXCL10		CXCL11/I-TAC		CXCL6/GCP2		CCL19/MIP3β		CCL20/MIP3α		XCL1/Lymphotactin		M-CSF		IL-29/IFN-γ1		IL-11
C1D1	C2D8	C1D1	C2D8	C1D1	C2D8	C1D1	C2D8	C1D1	C2D8	C1D1	C2D8	C1D1	C2D8	C1D1	C2D8	C1D1	C2D8	C1D1	C2D8
4671	4396	371	489	294	294	273	183	119	115	9,08	15,06	44,26	31,44	813	257	<155.92	<155.92	<2.59	<2.59
13417	44493	83133	113491	287	1540	238	442	218	381	8,87	10,32	44,26	39,34	1227	1946	<155.92	<155.92	<2.59	<2.59
4344	4347	76,1	211	191	488	181	134	242	197	68,14	18,19	48,95	34,15	837	915	190	<155.92	2,59	<2.59
3259	6381	928	2247	465	928	196	381	217	131	40,42	15,82	31,44	41,83	602	672	158	190	<2.59	<2.59
2723	4899	190	503	327	1816	258	564	119	212	24,17	27,29	48,95	61,93	1136	2131	254	238	<2.59	<2.59
1600	2544	135	197	99,26	458	46,07	319	100	190	10,59	23,94	36,78	75,46	221	349	<155.92	158	<2.59	<2.59
2733	4181	194	741	272	614	418	364	204	299	10,05	9,77	39,34	46,63	1065	845	<155.92	<155.92	<2.59	<2.59
1023	1440	69,1	139	89,43	304	203	384	222	210	10,05	14,35	46,63	44,26	116	169	<155.92	<155.92	<2.59	<2.59
831	1704	157	263	358	709	672	773	175	191	15,31	34,27	53,45	48,95	684	707	317	286	<2.59	<2.59
2017	2707	101	196	516	866	371	608	146	189	7,15	<5.79	39,34	36,78	425	801	<155.92	<155.92	<2.59	<2.59
1947	1798	228	237	283	380	479	243	124	120	<5.79	6,04	12,85	28,65	927	282	190	174	<2.59	<2.59
10065	12408	256	363	217	921	334	780	113	207	9,63	16,57	31,44	46,63	786	829	<155.92	<155.92	<2.59	<2.59
2584	6892	213	511	387	1239	181	290	257	348	9,91	10,53	28,65	16,33	372	532	<155.92	<155.92	<2.59	<2.59
5202	5474	1366	978	441	855	581	526	511	483	10,32	11,74	16,33	41,83	727	688	<155.92	<155.92	<2.59	<2.59
1214	5902	123	443	308	634	159	115	193	382	14,23	10,78	56,62	51,44	272	802	267	185	<1.85	<1.85
2012	3834	1150	664	386	334	181	38,6	172	161	10,78	11,34	46,14	44,34	163	145	358	358	<1.85	<1.85
1799	5662	297	2208	961	156	204	27,53	146	217	20,32	16,41	125	46,14	621	293	1190	197	21,43	<1.85
1607	14311	197	726	202	>2009.82	222	>10169.39	184	>10374.41	15,2	667	60,01	1450	532	>168027.71	173	>208885.18	<1.85	>42287.84
2967	3070	290	301	810	1382	306	322	357	354	26,11	41,8	11,42	40,7	1012	509	220	220	<1.85	<1.85
1121	4244	207	639	43,03	740	50,88	431	242	368	34,68	40,47	38,85	49,69	1174	2334	414	425	<1.85	<1.85
5371	9173	296	544	426	956	499	575	389	467	10,04	7,93	60,01	64,99	79,5	333	244	<149.51	<1.85	<1.85
820	1881	158	250	805	>2009.82	502	246	101	187	7,93	52,63	46,14	60,01	528	1756	<149.51	<149.51	<1.85	<1.85
573	422	216	71,4	374	296	209	305	143	74,24	26,27	6,54	60,01	51,44	477	318	1026	392	14,98	<1.85
715	1077	99,8	97,8	681	694	439	537	108	134	6,94	6,24	60,01	49,69	493	1294	403	<149.51	<1.85	<1.85
1059	7466	235	805	385	1646	262	413	295	612	44,44	20,57	44,34	38,85	743	777	<149.51	403	<1.85	<1.85
1118	2417	179	268	549	559	193	285	436	317	10,6	20,07	54,91	44,34	<49.97	<49.97	1154	1511	2,3	<1.85
2545	8648	201	972	257	765	109	151	595	694	8,03	16,24	42,53	33,23	438	621	197	197	<1.85	<1.85
4413	11703	343	787	662	1153	381	308	284	394	5,93	11,25	27,46	49,69	982	881	<149.51	150	<1.85	<1.85
9111	2399	130	171	459	491	265	132	166	182	14,14	13,96	35,12	82,75	588	808	220	198	<1.85	<6.14
1967	4678	162	326	145	344	14,17	87,58	66,45	99,22	17,87	23,72	49,69	74,91	408	461	<149.51	<139.3	<1.85	<6.14
1126	2574	62,7	228	62,3	231	4,27	80,85	75,67	109	5	12,39	31,32	66,59	54,54	110	173	<139.3	<1.85	<6.14
4707	3212	233	146	130	126	68,44	58,41	128	150	26,58	26,18	32,07	32,07	<55.07	<55.07	155	169	<6.14	<6.14
1475	4117	128	84,9	433	225	81,17	119	122	161	5,38	10,78	32,07	8,71	79,91	122	<139.3	<139.3	<6.14	<6.14
3585	2880	161	123	376	799	104	132	191	254	64,17	174	43,05	62,23	2191	2961	<139.3	<139.3	<6.14	<6.14
Figure 5B			Figure 5C			Figure 5D
MIG/CXCL9			IP-10/CXCL10			CXCL11/I-TAC
C1D1	C2D8		C1D1	C2D8		C1D1	C2D8
4671	4396		371	489		294	294
13417	44493		83133	113491		287	1540
4344	4347		76,1	211		191	488
3259	6381		928	2247		465	928
2723	4899		190	503		327	1816
1600	2544		135	197		99,26	458
2733	4181		194	741		272	614
1023	1440		69,1	139		89,43	304
831	1704		157	263		358	709
2017	2707		101	196		516	866
1947	1798		228	237		283	380
10065	12408		256	363		217	921
2584	6892		213	511		387	1239
5202	5474		1366	978		441	855
1214	5902		123	443		308	634
2012	3834		1150	664		386	334
1799	5662		297	2208		961	156
1607	14311		197	726		202	>2009.82
2967	3070		290	301		810	1382
1121	4244		207	639		43,03	740
5371	9173		296	544		426	956
820	1881		158	250		805	>2009.82
573	422		216	71,4		374	296
715	1077		99,8	97,8		681	694
1059	7466		235	805		385	1646
1118	2417		179	268		549	559
2545	8648		201	972		257	765
4413	11703		343	787		662	1153
9111	2399		130	171		459	491
1967	4678		162	326		145	344
1126	2574		62,7	228		62,3	231
4707	3212		233	146		130	126
1475	4117		128	84,9		433	225
3585	2880		161	123		376	799

## Sheet: Fig1S
Sup.Fig. 1B			Sup.Fig. 1C			Sup.Fig. 1D			Sup.Fig. 1E			Sup.Fig. 1F			Sup.Fig. 1G			Sup.Fig. 1H			Sup.Fig. 1I			Sup.Fig. 1J			Sup.Fig. 1K			Sup.Fig. 1L			Sup.Fig. 1M			Sup.Fig. 1N			Sup.Fig. 1O			Sup.Fig. 1P			Sup.Fig. 1P
CD8			CD4			B cells			Monocytes			DC			ILCs			Lin(-)			IFNy (CD4)			IFNy (ILCs)			IL-2 (CD8)			IL-2 (CD4)			IL-2 (ILCs)			IL-17 (CD4)			IL-17 ( ILCs)			RORyt (CD4)			RORyt (ILCs)
PD	16		PD	55		PD	11		PD	16		PD	3		PD	1		PD	0,08		PD	1		PD	1.4		PD	38		PD	6		PD	5.7		PD	0		PD	0.3		PD	1.6		PD	7
PD	11		PD	43		PD	7		PD	18		PD	1		PD	15		PD	0,10		PD	3.7		PD	3.2		PD	14		PD	18		PD	5.4		PD	0		PD	0.8		PD	19		PD	0.3
PD	14		PD	17		PD	6		PD	54		PD	20		PD	7		PD	0,35		PD	59		PD	36		PD	38		PD	7		PD	0.5		PD	0.1		PD	0		PD	14		PD	0.4
PD	21		PD	19		PD	6		PD	36		PD	5		PD	8		PD	0,25		PD	2.5		PD	5.4		PD	1.2		PD	1.8		PD	0.1		PD	0		PD	0.4		PD	16		PD	0.1
PD	18		PD	16		PD	3		PD	33		PD	1		PD	5		PD	0,09		PD	8		PD	6		PD	2.1		PD	15		PD	0.1		PD	1.2		PD	0.2		PD	4.4		PD	2.4
PD	14		PD	0		PD	3		PD	23		PD	1		PD	6		PD	0,04		PD			PD			PD	2		PD			PD			PD			PD			PD			PD
PD	14		PD	32		PD	8		PD	35		PD	3		PD	9		PD	0,10		PD	20		PD	89		PD	6.4		PD	56		PD	0.3		PD	0.7		PD	0		PD			PD
PD	13		PD	38		PD	3		PD	25		PD	1		PD	4		PD	0,06		PD	13		PD	36		PD	6		PD	23		PD	0.2		PD	0.1		PD	1		PD	10		PD	1.5
PD	12		PD	30		PD	7		PD	32		PD	2		PD	6		PD	0,95		PD			PD			PD			PD			PD			PD			PD			PD	17		PD	14
SD	19		SD	43		SD	4		SD	20		SD	2		SD	9		SD	0,41		SD	7.4		SD	15		SD	7.3		SD	16		SD	2		SD	1.9		SD	1.7		SD	11		SD	0.3
SD	12		SD	34		SD	6		SD	35		SD	5		SD	10		SD	1,41		SD	10		SD	35		SD	14		SD	13		SD	1.1		SD	0.2		SD	1		SD	18		SD	1.9
SD	9		SD	34		SD	4		SD	36		SD	4		SD	10		SD	3,58		SD	14		SD	49		SD	1.3		SD	9		SD	0.1		SD	0.4		SD	0		SD	5.6		SD	2
SD	22		SD	25		SD	4		SD	28		SD	6		SD	10		SD	0,14		SD	25		SD	24		SD	11		SD	11		SD	3		SD	27		SD	4		SD	27		SD	1.5
SD	26		SD	23		SD	5		SD	19		SD	1		SD	16		SD	0,26		SD	7		SD	22		SD	45		SD	17		SD	5		SD	0.1		SD	0.2		SD	38		SD	9
SD	2		SD	17		SD	2		SD	67		SD	6		SD	9		SD	0,24		SD	15		SD	61		SD	8		SD	20		SD	4		SD	0.7		SD	2		SD	11		SD	1.1
SD	8		SD	29		SD	13		SD	36		SD	5		SD	9		SD	0,11		SD	10		SD	42		SD	2.3		SD	1.7		SD	0.1		SD	0		SD	0		SD	21		SD	0.2
SD	24		SD	40		SD	4		SD	18		SD	2		SD	10		SD	0,19		SD	31		SD	42		SD	3		SD	3.2		SD	0.3		SD	0		SD	0.1		SD	13		SD	0.3
SD	11		SD	40		SD	12		SD	23		SD	2		SD	11		SD	0,07		SD	13		SD	14		SD	2		SD	8		SD	0.1		SD	0.2		SD	0.1		SD	25		SD	6
SD	37		SD	37		SD	6		SD	21		SD	2		SD	2		SD	0,02		SD	20		SD	39		SD	3.3		SD	9.2		SD	6		SD	0.2		SD	0.2		SD	2.1		SD
SD	22		SD	34		SD	6		SD	19		SD	2		SD	6		SD	0,43		SD	1.3		SD	9		SD	4		SD	8		SD	0.9		SD	0.2		SD	0.4		SD	31		SD	2
SD	19		SD	29		SD	2		SD	29		SD	28		SD	13		SD	0,97		SD	42		SD	62		SD	13		SD	21		SD	9		SD	0.1		SD	0		SD	20		SD	15
SD	11		SD	32		SD	5		SD	28		SD	3		SD	19		SD	0,36		SD	3.2		SD	77		SD	69		SD	35		SD	8		SD	0.9		SD	0		SD	19		SD	7.6
SD	8		SD	56		SD	4		SD	15		SD	3		SD	12		SD	0,19		SD	7.8		SD	14		SD	16		SD	16		SD	10		SD	0.3		SD	0.4		SD	0.6		SD	0
SD	21		SD	29		SD	3		SD	18		SD	2		SD	10		SD	0,09		SD	4.9		SD	7.8		SD	11		SD	13		SD	7.2		SD	0		SD	0.2		SD	11		SD	3.1
SD	4		SD	26		SD	5		SD	46		SD	2		SD	6		SD	0,05		SD	2.1		SD	2.3		SD	1.2		SD	3.2		SD	0.1		SD	0		SD	0.3		SD	8.1		SD	2.7
SD	8		SD	27		SD	3		SD	48		SD	5		SD	11		SD	0,32		SD	4.1		SD	3.4		SD	16		SD	27		SD	14.3		SD	0		SD	0		SD	12.1		SD	4.3
SD	10		SD	44		SD	7		SD	14		SD	1		SD	8		SD	0,60		SD	3		SD	5.2		SD	2		SD	6		SD	0.9		SD	0		SD	0.3		SD	4.2		SD	1
SD	19		SD	37		SD	6		SD	14		SD	1		SD	7		SD	0,38		SD	3.5		SD	3.7		SD	2.1		SD	6.3		SD	2.2		SD	0		SD	0.1		SD	3.6		SD	0.3
SD	15		SD	27		SD	2		SD	36		SD	1		SD	18		SD	0,63		SD	35		SD	38		SD	43		SD	52		SD	0.9		SD	0.3		SD	0.2		SD	33		SD	4.2
SD	15		SD	10		SD	3		SD	29		SD	5		SD	11		SD	0,64		SD	5.7		SD	1.8		SD	11		SD	11		SD	0.2		SD	0.1		SD	0.1		SD	0.1		SD	0.2
SD	0		SD	0		SD			SD			SD			SD			SD			SD			SD			SD			SD			SD			SD			SD			SD			SD
SD	18		SD	26		SD	5		SD	34		SD	4		SD	15		SD	0,39		SD	22		SD	11		SD	21		SD	2.9		SD	0.7		SD	0.3		SD	0.4		SD	47		SD	0.4
SD	8		SD	39		SD	1		SD	43		SD	8		SD	5		SD	0,53		SD	26		SD	66		SD	31		SD	48		SD	1.5		SD	0.1		SD	0.3		SD	18		SD	8
SD	11		SD	43		SD	10		SD	30		SD	2		SD	6		SD	0,06		SD	13		SD	50		SD	14		SD	28		SD	0.5		SD	0.6		SD	0.1		SD	13		SD	2.1
SD	17		SD	36		SD	2		SD	29		SD	2		SD	15		SD	0,28		SD	13		SD	24		SD	11		SD	37		SD	10		SD	0		SD	0		SD	0.2		SD	0.5
SD	11		SD	35		SD	3		SD	48		SD	3		SD	2		SD	0,02		SD	1.7		SD	11		SD	0.8		SD	0.2		SD	2.2		SD	0.2		SD	2		SD			SD
SD	32		SD	31		SD	6		SD	15		SD	3		SD	14		SD	0,51		SD	21		SD	66		SD	15		SD	45		SD	0.9		SD	0		SD	0.2		SD	0.4		SD	0.5
PR	3		PR	45		PR	4		PR	34		PR	7		PR	13		PR	0,35		PR	19		PR	1		PR	6		PR	20		PR	10		PR	4		PR	0.3		PR	4		PR	5
PR	22		PR	38		PR	2		PR	26		PR	7		PR	8		PR	3,45		PR			PR			PR			PR			PR			PR			PR			PR			PR
PR	1		PR	60		PR	2		PR	32		PR	3		PR	3		PR	0,21		PR	8		PR	8.2		PR	32		PR	9		PR	5.2		PR	2.1		PR	3		PR	9.5		PR	0.8
PR	19		PR	35		PR	11		PR	21		PR	3		PR	8		PR	0,50		PR	29		PR	57		PR	10		PR	13		PR	1.4		PR	0.3		PR	0.5		PR	7.8		PR	2.8
PR	21		PR	53		PR	12		PR	6		PR	0		PR	6		PR	0,22		PR	5		PR	30		PR	1.4		PR	2		PR	0.3		PR	0.3		PR	0.4		PR	14.4		PR	7
PR	18		PR	26		PR	6		PR	26		PR	3		PR	13		PR	0,39		PR	68		PR	57		PR	15		PR	3.5		PR	0.2		PR	3.5		PR	0.9		PR	9.9		PR	3.2
PR	12		PR	48		PR	3		PR	28		PR	3		PR	5		PR	0,10		PR	34		PR	72		PR	18		PR	28		PR	1.3		PR	1.1		PR	0.1		PR	11		PR	1.9
PR	15		PR	32		PR	6		PR	18		PR	3		PR	24		PR	0,15		PR	27		PR	65		PR	11		PR	19		PR	18		PR	0.1		PR	0		PR	33.2		PR	6.5
PR	0		PR	0		PR	7		PR	50		PR	6		PR	4		PR	0,08		PR			PR			PR			PR			PR			PR			PR			PR	35		PR	0.6
PR	2		PR	29		PR	2		PR	24		PR	2		PR	14		PR	0,61		PR	11		PR	86		PR	5		PR	3		PR	12		PR	0.1		PR	2.1		PR	16		PR	1.2
PR	21		PR	37		PR	3		PR	32		PR	6		PR	3		PR	1,59		PR			PR			PR			PR			PR			PR			PR			PR	22		PR	0

## Sheet: Fig 2S
Sup.Fig. 2A			Sup.Fig. 2B			Sup.Fig. 2C			Sup.Fig. 2D			Sup.Fig. 2E
IL-2 (CD8)			IL-2 (CD4)			IFNy (CD8)			IFNy (CD4)			IFNy (ILC)
	C1D1			C1D1			C1D1			C1D1			C1D1
Mild	10		Mild	13		Mild	72		Mild	5		Mild	57
Mild	2		Mild	8		Mild	41		Mild	13		Mild	14
Mild	16		Mild	27		Mild	7.7		Mild	4.1		Mild	3.4
Mild	43		Mild	52		Mild	49		Mild	35		Mild	38
Mild	1.2		Mild	1.8		Mild	3.3		Mild	2.5		Mild	5.4
None	8		None	20		None	54		None	15		None	61
None	15		None	3.5		None	27		None	68		None	57
None	18		None	28		None	75		None	34		None	72
None	3		None	3.2		None	56		None	31		None	42
None			None			None			None			None
None	11		None	13		None	7		None	4.9		None	7.8
None	2		None	6		None	5		None	3		None	5.2
None	2.1		None	6.3		None	5.3		None	3.5		None	3.7
None	11		None	11		None	5.7		None	5.7		None	1.8
None			None			None			None			None
None	21		None	2.9		None	7.4		None	22		None	11
None	38		None	7		None	23		None	59		None	36
None	2.1		None	15		None	8		None	8		None	6
None	14		None	28		None	26		None	13		None	50
None	6.4		None	56		None	88		None	20		None	89
None	6		None	23		None	27		None	13		None	36
None	0.8		None	0.2		None	4.3		None	1.7		None	11
None	15		None	45		None	46		None	21		None	66
None			None			None			None			None
Severe	38		Severe	6		Severe	0.4		Severe	1		Severe	1.4
Severe	7.3		Severe	16		Severe	23		Severe	7.4		Severe	15
Severe	6		Severe	20		Severe	42		Severe	19		Severe	1
Severe	14		Severe	13		Severe	35		Severe	10		Severe	35
Severe			Severe			Severe			Severe			Severe
Severe	1.3		Severe	9		Severe	52		Severe	14		Severe	49
Severe	11		Severe	11		Severe	25		Severe	25		Severe	24
Severe	45		Severe	17		Severe	30		Severe	7		Severe	22
Severe	32		Severe	9		Severe	44		Severe	8		Severe	8.2
Severe	1.4		Severe	2		Severe	22		Severe	5		Severe	30
Severe	2.3		Severe	1.7		Severe	50		Severe	10		Severe	42
Severe	3.3		Severe	9.2		Severe	55		Severe	20		Severe	39
Severe	4		Severe	8		Severe	2		Severe	1.3		Severe	9
Severe	13		Severe	21		Severe	87		Severe	42		Severe	62
Severe	69		Severe	35		Severe	2.7		Severe	3.2		Severe	77
Severe	11		Severe	19		Severe	75		Severe	27		Severe	65
Severe	16		Severe	16		Severe	16		Severe	7.8		Severe	14
Severe	14		Severe	18		Severe	6.2		Severe	3.7		Severe	3.2
Severe	1.2		Severe	3.2		Severe	3.4		Severe	2.1		Severe	2.3
Severe	31		Severe	48		Severe	46		Severe	26		Severe	66
Severe	5		Severe	3		Severe	90		Severe	11		Severe	86
Severe	2		Severe			Severe	34		Severe			Severe
Severe	11		Severe	37		Severe	35		Severe	13		Severe	24
Severe			Severe			Severe			Severe			Severe

## Sheet: Fig 3S
Sup.Fig. 3
diff_meth_cxcl10	diff_meth_perLINE1
-12.766	-9.1067
-7.61421	-6.06525
-27.7487	-26.9118
-22.5806	-21.206
1.84049	-3.01471
-5.09554	-17.4928
3.53535	-8.53205
-19.797	-8.40112
8.60927	1.3617
-9.52381	-9.7857
-2.08333	-8.43112
-38.0368	-27.6663

## Sheet: Fig 4S
Sup.Fig. 4
SEQUENCE_NO	PFS Months	PFS status	CXCL11	CXCL10	CXCL11		SEQUENCE_NO	OST Months	OST status	CXCL9	CXCL10	CXCL11
B043-1001	1.61	1	0	0	0		B043-1001	22.77	0	1	0	0
B043-1002	14.59	0					B043-1002	20.57	0
B043-1003	20.93	0					B043-1003	23.36	0
B043-1004	23.69	0		0			B043-1004	23.92	0	0	0
B043-1005	17.05	0					B043-1005	21.95	0
B043-1006	30.59	0	0	0	0		B043-1006	36.24	0	0	0	0
B043-1007	3.52	0					B043-1007	22.34	0
B043-1008	21.91	0					B043-1008	25.07	0
B043-1009	24.54	1	0	0	0		B043-1009	24.54	1	0	0	0
B043-1010	3.45	1	0	0	0		B043-1010	33.15	0	0	0	0
B043-1011	3.45	1	0	0	0		B043-1011	31.87	0	0	0	0
B043-1012	24.97	0					B043-1012	31.8	0
B043-1014	14.26	1	0	0	0		B043-1014	23.52	0	0	0	0
B043-1015	29.21	0	0	0	0		B043-1015	29.67	0	0	0	0
B043-1016	4.5	1	0	0	0		B043-1016	28.39	0	0	0	0
B043-1017	25.53	1					B043-1017	26.22	0
B043-1018	21.06	0	0	0	0		B043-1018	21.85	0	0	0	0
B043-1019	15.64	0	0	0	0		B043-1019	27.66	0	0	0	0
B043-1020	3.68	1	0	0	0		B043-1020	23.56	0	1	0	0
B043-1021	9.13	0	0	0	0		B043-1021	22.64	0	0	0	0
B043-1022	23.92	0	0	0	0		B043-1022	23.92	0	0	0	0
B043-1023	17.05	1	0	1	0		B043-1023	26.68	0	0	1	0
B043-1025	2.07	1					B043-1025	10.45	1
B043-1026	10.81	1					B043-1026	23.29	0
B043-1027	24.02	0					B043-1027	25.99	0
B043-1028	24.25	1					B043-1028	25.3	0
B043-1031	18.43	1	0	0	0		B043-1031	25.17	0	0	0	0
B043-1036	0.92	1	1	1	1		B043-1036	17.68	1	0	1	1
B043-1037	23.69	1	1	0	1		B043-1037	23.69	1	0	0	1
B043-1038	9.66	1					B043-1038	23.1	0
B043-1039	1.61	1	0	0	0		B043-1039	10.74	1	0	0	0
B043-1041	1.74	1					B043-1041	8.8	1
B043-1042	1.61	1	0	0	0		B043-1042	23.06	0	0	0	0
B043-1043	5.03	1	0	0	0		B043-1043	19.61	0	0	0	0
B043-1044	7.13	1	0	0	0		B043-1044	20.57	0	0	0	0
B043-1045	1.61	1	0	0	0		B043-1045	17.68	0	0	0	0
B043-1046			1	1	1		B043-1046	20.3	0	1	1	1
B043-1047	3.68	1	0	1	0		B043-1047	19.81	0	0	1	0
B043-1048	3.88	1	0	0	0		B043-1048	18.89	0	0	0	0
B043-1049	7.82	0	0	0	0		B043-1049	16.39	0	0	0	0
B043-1051	10.91	0					B043-1051	15.87	0
B043-1052	11.24	0	0	0	0		B043-1052	12.75	0	0	0	0
B043-1013	21.49	0					B043-1013	21.59	0
B043-1024	9.07	1	0	0	0		B043-1024	27.6	0	0	0	0
B043-1029	3.91	1	0	0	0		B043-1029	16.46	0	1	0	0
B043-1030	10.45	1					B043-1030	24.25	0
B043-1032	3.09	1	0	0	0		B043-1032	3.09	1	0	0	0
B043-1033	3.45	1	0	0	0		B043-1033	8.08	1	0	0	0
B043-1034	5.52	0	1	1	1		B043-1034	7.03	0	1	1	1
B043-1035	1.68	1					B043-1035	18.66	1
B043-1040	7.36	1					B043-1040	23.69	0
B043-1050	0.92	1	1	1	1		B043-1050	2.2	1	0	1	1
B043-1053	3.81	1					B043-1053	13.21	0
B043-1054	7.2	0					B043-1054	8.51	0
B043-1055	7.95	1					B043-1055	9.2	0
B043-1056	1.94	1					B043-1056	6.37	0
B043-1057	1.84	1	0	1	0		B043-1057	5.85	0	1	1	0
